# Supplementary material for: Copper metabolism patterns and tumor microenvironment characterization in colon adenocarcinoma
Source: Front Oncol. 2022 Sep 20;12:959273. doi: 10.3389/fonc.2022.959273 (PMC9530986; doi:10.3389/fonc.2022.959273)
Supplement: Supplementary file 1 [file Table_1.xlsx]

## Sheet: Sheet1
The outcome of PCR experiment of clinical tissue
	GSTM1		CCND1		FABP4		MAPT		CYP2S1
	normal	tumor	normal	tumor	normal	tumor	normal	tumor	normal	tumor
patient 1	3.65184	0.62167	0.0312636	0.67705	0.43604	0.137158	0.674713	0.223275	0.0853211	0.324512
patient 2	1.9685	0.303529	0.00221122	2.01017	0.00493996	0.0011728	0.0106548	0.00080033	0.133621	0.45352
patient 3	1.07176	3.12159	0.00592003	0.111077	0.356931	0.207756	0.200271	0.215635	0.15757	0.176041
patient 4	2.03289	0.191346	0.000899192	0.0811794	0.146017	0.00256681	0.039995	0.0153285	0.0381759	0.181438
patient 5	0.523852	0.415181	0.026188	0.352829	0.0140671	0.00101936	0.00161838	0.0011869	0.0733258	0.324218
patient 6	18.2468	0.0282456	0.0701018	0.0578212	0.105713	0.000194591	0.0267194	5.20038e-05	0.079307	0.130654
patient 7	0.66865	0.809639	0.0506715	0.0669029	0.00292996	0.00129324	0.00802834	0.00124664	0.0986005	0.0483062
patient 8	0.62102	0.552591	0.00180556	0.227445	0.0155537	0.182067	0.00626882	0.00089242	0.0629206	0.00732309
patient 9	0.745739	0.315126	0.0208922	0.150418	0.368999	0.293257	0.533057	0.0049397	0.0362917	0.607398
patient 10	0.757445	0.0272217	0.0483811	0.0886238	0.00745842	9.73288e-05	0.00120193	3.07173e-06	0.0746222	0.0134583
patient 11	0.0658359	0.00733026	0.0186129	0.0941878	0.00640526	0.000696817	8.83609e-06	0.000168413	0.0386215	0.0646954
patient 12	1.12721	0.332818	0.0774442	0.0805814	0.0326974	0.00385888	0.00632366	0.00121426	0.0517388	0.0231956
patient 13	0.274322	0.146263	0.0343514	0.26781	0.0142216	0.000315208	0.000487402	0.000390435	0.0284332	0.141449
patient 14	1.38403	0.304493	0.0638952	0.0602718	0.0378216	0.0150662	0.00152734	0.00106906	0.0743452	0.0140848
patient 15	1.60559	0.329324	0.104519	0.588791	0.0135436	0.000478697	0.00336734	0.000115545	0.110981	0.327436
patient 16	0.813878	0.0532889	0.0268211	0.0606672	0.0105069	0.0021499	0.0029086	7.72048e-05	0.129727	0.0846639
patient 17	2.54656	0.0556228	0.0624403	0.115181	0.0132444	0.000640517	0.00873089	2.93514e-05	0.0951958	0.203888
patient 18	3.4505	0.367141	0.026378	0.0756232	0.00659554	0.000146951	0.0155613	0.000853313	0.0678119	0.404006
patient 19	3.61767	0.0883818	0.00719541	0.126637	0.21886	0.000774674	0.0115251	0.000430109	0.0535299	0.108701
